# Supplementary material for: Pathomic model to predict the expression of UQCRH and overall survival of lung adenocarcinoma patients
Source: Diagn Pathol. 2026 Feb 13;21:21. doi: 10.1186/s13000-026-01770-2 (PMC12918428; doi:10.1186/s13000-026-01770-2)
Supplement: Supplementary file 1 — Supplementary Material 1. [file 13000_2026_1770_MOESM1_ESM.xls]

## Sheet: Table S2
TableS2. Clinical characteristics of patients with TCGA-LUAD in Pathomics Dataset
Variables	Total (n = 381)	Train (n = 268)	Validation (n = 113)	p
UQCRH, n (%)				1
Low	236 (62)	166 (62)	70 (62)
High	145 (38)	102 (38)	43 (38)
Age, n (%)				0.854
~65	181 (48)	126 (47)	55 (49)
66~	200 (52)	142 (53)	58 (51)
Gender, n (%)				0.032
Female	209 (55)	157 (59)	52 (46)
Male	172 (45)	111 (41)	61 (54)
M_stage, n (%)				0.813
M0	247 (65)	172 (64)	75 (66)
M1	21 (6)	16 (6)	5 (4)
MX/Unknown	113 (30)	80 (30)	33 (29)
N_stage, n (%)				0.236
N0/N1	261 (69)	189 (71)	72 (64)
N2/N3	120 (31)	79 (29)	41 (36)
T_stage, n (%)				0.612
T1/T2	136 (36)	93 (35)	43 (38)
T3/T4	245 (64)	175 (65)	70 (62)
Radiotherapy, n (%)				0.645
NO	343 (90)	243 (91)	100 (88)
YES	38 (10)	25 (9)	13 (12)
Smoking_status, n (%)				0.254
Current	99 (26)	65 (24)	34 (30)
Former	230 (60)	169 (63)	61 (54)
Nonsmoker	52 (14)	34 (13)	18 (16)
Residual_tumor, n (%)				0.426
R0	261 (69)	188 (70)	73 (65)
R1/R2	13 (3)	10 (4)	3 (3)
RX/Unknown	107 (28)	70 (26)	37 (33)
Chemotherapy, n (%)				0.234
NO	248 (65)	180 (67)	68 (60)
YES	133 (35)	88 (33)	45 (40)
