# Supplementary material for: Pathomic model to predict the expression of UQCRH and overall survival of lung adenocarcinoma patients
Source: Diagn Pathol. 2026 Feb 13;21:21. doi: 10.1186/s13000-026-01770-2 (PMC12918428; doi:10.1186/s13000-026-01770-2)
Supplement: Supplementary file 2 — Supplementary Material 2. [file 13000_2026_1770_MOESM2_ESM.xls]

## Sheet: Table S1
TableS1. Clinical characteristics of TCGA-LUAD patients stratified by UQCRH expression levels
Variables	Total (n = 381)	Low (n = 236)	High (n = 145)	p
Gender, n (%)				0.006
Female	209 (55)	143 (61)	66 (46)
Male	172 (45)	93 (39)	79 (54)
M_stage, n (%)				0.052
M0	247 (65)	149 (63)	98 (68)
M1	21 (6)	9 (4)	12 (8)
MX/Unknown	113 (30)	78 (33)	35 (24)
N_stage, n (%)				0.272
N0/N1	261 (69)	167 (71)	94 (65)
N2/N3	120 (31)	69 (29)	51 (35)
T_stage, n (%)				0.069
T1/T2	136 (36)	93 (39)	43 (30)
T3/T4	245 (64)	143 (61)	102 (70)
Radiotherapy, n (%)				0.285
NO	343 (90)	216 (92)	127 (88)
YES	38 (10)	20 (8)	18 (12)
Smoking_status, n (%)				0.011
Nonsmoker	52 (14)	36 (15)	16 (11)
Current	99 (26)	49 (21)	50 (34)
Former	230 (60)	151 (64)	79 (54)
Residual_tumor, n (%)				0.472
R0	261 (69)	158 (67)	103 (71)
R1/R2	13 (3)	7 (3)	6 (4)
RX/Unknown	107 (28)	71 (30)	36 (25)
Chemotherapy, n (%)				0.979
NO	248 (65)	153 (65)	95 (66)
YES	133 (35)	83 (35)	50 (34)
